# Supplementary material for: Association between the telecommuting environment and somatic symptoms among teleworkers in Japan
Source: J Occup Health. 2023 Dec 19;66(1):uiad014. doi: 10.1093/joccuh/uiad014 (PMC11020213; doi:10.1093/joccuh/uiad014)
Supplement: Web_Material_uiad014 [file web_material_uiad014.zip]

Archive with 3 entries (3 files):
- Appendix1.xlsx
- Appendix2.xlsx
- Appendix3.xlsx
