# Supplementary material for: Association between the telecommuting environment and somatic symptoms among teleworkers in Japan
Source: J Occup Health. 2023 Dec 19;66(1):uiad014. doi: 10.1093/joccuh/uiad014 (PMC11020213; doi:10.1093/joccuh/uiad014)
Supplement: Web_Material_uiad014 [file web_material_uiad014.zip › Appendix1.xlsx]

## Sheet: Appendix 1
Appendix 1 Prevalence ratios of somatic symptoms according to the number of poor telecommuting environments (by frequency of telework)
Number of poor telecommuting environments			Somatic symptoms (the cut-off point)
			Low (≥4)				Medium (≥8)				High (≥12)				Very high (≥16)
	n		PR	95%CI	P		PR	95%CI	P		PR	95%CI	P		PR	95%CI	P
Frequency of telecommuting (≤3/wk)
0–1	282		ref.				ref.				ref.				ref.
2	298		1.23	1.08–1.41	0.003		1.2	0.98–1.47	0.081		1.78	1.29–2.45	<.001		1.44	0.82–2.51	0.202
3	429		1.28	1.13–1.45	<.001		1.05	0.86–1.28	0.648		0.97	0.69–1.37	0.852		0.83	0.46–1.48	0.528
4	359		1.4	1.23–1.59	<.001		1.28	1.05–1.55	0.014		1.33	0.95–1.85	0.092		1.35	0.79–2.31	0.271
5	345		1.42	1.25–1.60	<.001		1.33	1.10–1.60	0.003		1.68	1.23–2.28	0.001		1.58	0.94–2.66	0.087
6	301		1.46	1.29–1.65	<.001		1.57	1.31–1.88	<.001		2.14	1.59–2.89	<.001		2.29	1.40–3.74	<.001
7	261		1.47	1.30–1.66	<.001		1.48	1.23–1.76	<.001		2.07	1.54–2.79	<.001		2.34	1.44–3.78	<.001
8	197		1.52	1.35–1.71	<.001		1.5	1.25–1.81	<.001		1.99	1.47–2.69	<.001		2.36	1.44–3.86	<.001
9	171		1.53	1.35–1.73	<.001		1.61	1.34–1.94	<.001		2.25	1.66–3.05	<.001		2.69	1.64–4.42	<.001
10 or more	290		1.46	1.29–1.64	<.001		1.52	1.27–1.82	<.001		2.23	1.66–2.99	<.001		3.24	2.03–5.19	<.001
			p for trend		<.001		p for trend		<.001		p for trend		<.001		p for trend		<.001
Frequency of telecommuting (≥4/wk)
0–1	176		ref.				ref.				ref.				ref.
2	165		1.16	0.97–1.39	0.11		1.06	0.79–1.43	0.684		0.83	0.49–1.40	0.492		0.72	0.31–1.67	0.44
3	345		1.02	0.87–1.21	0.795		1.03	0.81–1.32	0.797		0.79	0.51–1.22	0.285		0.65	0.33–1.27	0.208
4	258		1.35	1.15–1.57	<.001		1.3	1.02–1.66	0.032		1.03	0.68–1.57	0.886		0.77	0.39–1.50	0.44
5	189		1.33	1.13–1.56	<.001		1.19	0.92–1.55	0.183		1.22	0.80–1.88	0.359		0.97	0.50–1.87	0.929
6	151		1.4	1.19–1.63	<.001		1.4	1.09–1.80	0.009		1.32	0.86–2.00	0.201		1.08	0.57–2.06	0.805
7	96		1.27	1.07–1.50	0.007		1.4	1.08–1.81	0.011		1.36	0.89–2.08	0.151		1.55	0.85–2.82	0.149
8	71		1.3	1.08–1.56	0.006		1.34	1.004–1.79	0.047		1.41	0.90–2.20	0.135		1.64	0.86–3.11	0.13
9	61		1.27	1.05–1.53	0.014		1.39	1.03–1.86	0.03		1.85	1.21–2.82	0.004		2.1	1.13–3.91	0.019
10 or more	124		1.24	1.05–1.46	0.013		1.4	1.10–1.79	0.007		1.81	1.23–2.66	0.003		1.82	1.04–3.18	0.035
			p for trend		<.001		p for trend		<.001		p for trend		<.001		p for trend		<.001
PR: Prevalence ratio
Bolded figures indicate significant differences.
The PR was calculated for each cut-off for somatic symptoms ("Low" PR was classified as 0-3 points and 4–32 points, and PR of 4 or more points was calculated).
Adjusted for sex, age, lifestyle behaviors (smoking, drinking alcohol, and physical activity), mental health, annual household income, education, type of industry, working hours, company size, and frequency of telecommuting.
