# Supplementary material for: Association between the telecommuting environment and somatic symptoms among teleworkers in Japan
Source: J Occup Health. 2023 Dec 19;66(1):uiad014. doi: 10.1093/joccuh/uiad014 (PMC11020213; doi:10.1093/joccuh/uiad014)
Supplement: Web_Material_uiad014 [file web_material_uiad014.zip › Appendix2.xlsx]

## Sheet: Appendix 2
Appendix 2 Prevalence ratios of somatic symptoms according to telecommuting environment characteristics (work from home less than 3 times a week)
				Somatic symptoms (the cut-off point)
				Low (≥4)				Medium (≥8)				High (≥12)				Very high (≥16)
Telecommuting environment characteristics		n		PR	95%CI	P		PR	95%CI	P		PR	95%CI	P		PR	95%CI	P
A place or room to concentrate	Yes	1979		ref.				ref.				ref.				ref.
	No	954		1.1	1.06–1.15	<.001		1.17	1.09–1.25	<.001		1.3	1.17–1.43	<.001		1.6	1.36–1.87	<.001
Sufficient desk light	Yes	2385		ref.				ref.				ref.				ref.
	No	548		1.1	1.05–1.15	<.001		1.24	1.15–1.33	<.001		1.42	1.29–1.57	<.001		1.67	1.42–1.96	<.001
Sufficient workspace on the desk	Yes	2067		ref.				ref.				ref.				ref.
	No	866		1.13	1.09–1.18	<.001		1.23	1.15–1.31	<.001		1.35	1.23–1.49	<.001		1.54	1.32–1.80	<.001
Sufficient foot space	Yes	2140		ref.				ref.				ref.				ref.
	No	793		1.11	1.07–1.16	<.001		1.19	1.11–1.28	<.001		1.32	1.20–1.46	<.001		1.6	1.36–1.87	<.001
Comfortable temperature and humidity	Yes	2308		ref.				ref.				ref.				ref.
	No	625		1.11	1.06–1.16	<.001		1.21	1.13–1.30	<.001		1.37	1.24–1.52	<.001		1.67	1.43–1.96	<.001
Quiet environment	Yes	2100		ref.				ref.				ref.				ref.
	No	833		1.12	1.08–1.17	<.001		1.17	1.10–1.25	<.001		1.34	1.21–1.48	<.001		1.76	1.49–2.07	<.001
Financial support for work environment improvement	Yes	965		ref.				ref.				ref.				ref.
	No	1968		1.12	1.07–1.18	<.001		1.03	0.96–1.11	0.382		1.05	0.94–1.16	0.388		1.07	0.91–1.26	0.439
Advice and guidance from the workplace	Yes	1227		ref.				ref.				ref.				ref.
	No	1706		1.1	1.05–1.15	<.001		1.1	1.03–1.18	0.005		1.06	0.96–1.17	0.274		1.21	1.04–1.42	0.017
Use of an office desk and chair	Yes	1711		ref.				ref.				ref.				ref.
	No	1222		1.08	1.04–1.13	<.001		1.07	1.001–1.14	0.047		1.19	1.08–1.32	<.001		1.34	1.15–1.58	<.001
Use of a low table or kotatsu	No	1789		ref.				ref.				ref.				ref.
	Yes	1144		0.99	0.95–1.04	0.76		1.05	0.98–1.12	0.152		1.07	0.98–1.18	0.145		1.05	0.90–1.23	0.534
Use of a standing desk	Yes	518		ref.				ref.				ref.				ref.
	No	2415		1.03	0.98–1.09	0.258		0.91	0.85–0.98	0.014		0.86	0.78–0.96	0.007		0.82	0.69–0.97	0.023
Stable communication environment	Yes	2264		ref.				ref.				ref.				ref.
	No	669		1.06	1.02–1.11	0.008		1.19	1.11–1.28	<.001		1.38	1.25–1.52	<.001		1.54	1.32–1.81	<.001
Adequate performance of communication devices	Yes	2225		ref.				ref.				ref.				ref.
	No	708		1.05	1.01–1.10	0.021		1.16	1.08–1.24	<.001		1.32	1.20–1.46	<.001		1.57	1.34–1.83	<.001
A place or environment to refresh oneself	Yes	2093		ref.				ref.				ref.				ref.
	No	840		1.07	1.03–1.12	<.001		1.14	1.06–1.22	<.001		1.24	1.13–1.37	<.001		1.38	1.18–1.62	<.001
PR: Prevalence ratio
Bolded figures indicate significant differences.
The PR was calculated for each cut-off for somatic symptoms ("Low" PR was classified as 0-3 points and 4–32 points, and PR of 4 or more points was calculated).
Adjusted for sex, age, lifestyle behaviors (smoking, drinking alcohol, and physical activity), mental health, annual household income, education, type of industry, working hours, company size, and frequency of telecommuting.
Each telecommuting environment was put into the model independently.
