# Supplementary material for: Association between the telecommuting environment and somatic symptoms among teleworkers in Japan
Source: J Occup Health. 2023 Dec 19;66(1):uiad014. doi: 10.1093/joccuh/uiad014 (PMC11020213; doi:10.1093/joccuh/uiad014)
Supplement: Web_Material_uiad014 [file web_material_uiad014.zip › Appendix3.xlsx]

## Sheet: Appendix 3
Appendix 3 Prevalence ratios of somatic symptoms according to telecommuting environment characteristics (work from home 4 or more times per week)
				Somatic symptoms (the cut-off point)
				Low (≥4)				Medium (≥8)				High (≥12)				Very high (≥16)
Telecommuting environment characteristics		n		PR	95%CI	P		PR	95%CI	P		PR	95%CI	P		PR	95%CI	P
A place or room to concentrate	Yes	1286		ref.				ref.				ref.				ref.
	No	350		1.1	1.02–1.18	0.008		1.17	1.04–1.31	0.008		1.35	1.12–1.62	0.001		1.61	1.22–2.12	<.001
Sufficient desk light	Yes	1420		ref.				ref.				ref.				ref.
	No	216		1.05	0.96–1.14	0.287		1.17	1.04–1.33	0.012		1.6	1.33–1.93	<.001		2.19	1.66–2.89	<.001
Sufficient workspace on the desk	Yes	1265		ref.				ref.				ref.				ref.
	No	371		1.03	0.96–1.10	0.468		1.09	0.97–1.22	0.129		1.48	1.24–1.77	<.001		1.58	1.20–2.09	0.001
Sufficient foot space	Yes	1294		ref.				ref.				ref.				ref.
	No	342		1.08	1.001–1.16	0.047		1.15	1.02–1.29	0.019		1.46	1.22–1.75	<.001		1.8	1.36–2.37	<.001
Comfortable temperature and humidity	Yes	1381		ref.				ref.				ref.				ref.
	No	255		1.11	1.03–1.20	0.006		1.22	1.08–1.38	0.001		1.56	1.29–1.88	<.001		2.09	1.58–2.76	<.001
Quiet environment	Yes	1172		ref.				ref.				ref.				ref.
	No	464		1.14	1.07–1.22	<.001		1.26	1.13–1.41	<.001		1.42	1.19–1.70	<.001		1.34	1.02–1.78	0.039
Financial support for work environment improvement	Yes	508		ref.				ref.				ref.				ref.
	No	1128		1.09	1.01–1.17	0.027		1.15	1.02–1.30	0.019		1.07	0.89–1.30	0.458		1	0.75–1.32	0.99
Advice and guidance from the workplace	Yes	551		ref.				ref.				ref.				ref.
	No	1085		1.07	0.99–1.15	0.072		1.07	0.95–1.20	0.246		1.05	0.87–1.27	0.615		0.97	0.73–1.29	0.853
Use of an office desk and chair	Yes	1115		ref.				ref.				ref.				ref.
	No	521		1.03	0.97–1.11	0.326		1.03	0.93–1.15	0.56		1.35	1.13–1.62	<.001		1.42	1.08–1.87	0.013
Use of a low table or kotatsu	No	1191		ref.				ref.				ref.				ref.
	Yes	445		0.96	0.90–1.03	0.242		0.85	0.75–0.95	0.007		0.94	0.78–1.14	0.556		0.83	0.61–1.11	0.208
Use of a standing desk	Yes	218		ref.				ref.				ref.				ref.
	No	1418		1.08	0.97–1.20	0.153		1.07	0.92–1.23	0.395		1.03	0.83–1.28	0.794		1.09	0.79–1.52	0.601
Stable communication environment	Yes	1353		ref.				ref.				ref.				ref.
	No	283		1.11	1.03–1.19	0.009		1.25	1.11–1.41	<.001		1.51	1.26–1.82	<.001		1.48	1.11–1.99	0.008
Adequate performance of communication devices	Yes	1355		ref.				ref.				ref.				ref.
	No	281		1	0.92–1.09	0.96		1.13	1.0001–1.28	0.0498		1.35	1.11–1.64	0.002		1.61	1.21–2.16	<.001
A place or environment to refresh oneself	Yes	1180		ref.				ref.				ref.				ref.
	No	456		1.1	1.03–1.18	0.004		1.13	1.01–1.26	0.039		1.22	1.01–1.46	0.036		1.51	1.14–2.02	0.005
PR: Prevalence ratio
Bolded figures indicate significant differences.
The PR was calculated for each cut-off for somatic symptoms ("Low" PR was classified as 0-3 points and 4–32 points, and PR of 4 or more points was calculated).
Adjusted for sex, age, lifestyle behaviors (smoking, drinking alcohol, and physical activity), mental health, annual household income, education, type of industry, working hours, company size, and frequency of telecommuting.
Each telecommuting environment was put into the model independently.
